# Supplementary material for: The role of social determinants in COVID-19 hospitalization disparities by migration status in Stockholm, Sweden. A population-based cohort study
Source: Commun Med (Lond). 2026 Jan 15;6:93. doi: 10.1038/s43856-025-01357-w (PMC12886995; doi:10.1038/s43856-025-01357-w)
Supplement: Supplementary file 4 — Supplementary Data 1 [file 43856_2025_1357_MOESM4_ESM.xlsx]

## Sheet: Figure 1
District_number	District_name	Hospitalization_risk_wave_1 (%)	Hospitalization_risk_wave_2 (%)	Percentage_of_immigrants (%)
1	Bromma	0.16	0.14	18.278
2	Brännkyrka	0.22	0.17	22.4918
3	Enskede	0.2	0.13	15.9622
4	Essinge	0.15	0.03	14.049
5	Farsta	0.18	0.2	26.0939
6	Hägersten	0.19	0.11	16.0096
7	Hässelby	0.33	0.17	38.2132
8	Högalid	0.14	0.1	12.6589
9	Kista	0.47	0.26	64.6866
10	Kungsholmen	0.11	0.11	12.3103
11	Skarpnäck	0.19	0.16	19.6552
12	Skärholmen	0.55	0.28	58.4716
13	Spånga	0.61	0.22	55.2028
14	Stockholms Adolf Fredrik	0.31	0.11	15.2374
15	Stockholms Engelbrekt	0.11	0.06	18.399
16	Stockholms Gustav Vasa	0.12	0.09	13.606
17	Stockholms Hedvig Eleonora	0.15	0.17	12.1536
18	Stockholms Katarina	0.2	0.12	13.2964
19	Stockholms Maria Magdalena	0.16	0.18	13.0196
20	Stockholms Oscar	0.12	0.09	11.9049
21	Stockholms Sankt Göran	0.12	0.09	15.6947
22	Stockholms Sankt Johannes	0.19	0.19	15.1565
23	Stockholms Sankt Matteus	0.1	0.1	13.1448
24	Stockholms Sofia	0.1	0.1	13.3956
25	Stockholms domkyrkodistrikt	0.16	0.1	16.3305
26	Vantör	0.29	0.18	35.0142
27	Vällingby	0.28	0.19	35.9543
28	Västerled	0.21	0.09	11.1414

## Sheet: Figure 2
Africa
	Wave_1	Wave_2
Risk difference	0.00542697	0.00199817
Composition effect	0.00111859	0.00031347
Percentage of composition effect (%)	0.206117	0.156879
Middle East
	Wave_1	Wave_2
Risk difference	0.00650309	0.00383019
Composition effect	0.00114199	0.00043168
Percentage of composition effect (%)	0.175607	0.112705
Other Nordic Countries
	Wave_1	Wave_2
Risk difference	0.00186624	0.00159965
Composition effect	0.00081686	0.00061713
Percentage of composition effect (%)	0.437704	0.385791
Other European Countries
	Wave_1	Wave_2
Risk difference	0.00077473	0.00084349
Composition effect	0.0003694	0.00010751
Percentage of composition effect (%)	0.476811	0.127459
Rest of the World
	Wave_1	Wave_2
Risk difference	0.00354436	0.00200343
Composition effect	0.0004253	0.00013799
Percentage of composition effect (%)	0.119993	0.0688769

## Sheet: Figure 3
Mark: All numbers in this sheet are in percentage
Africa
Variable	Wave_1_average	CI_lower_wave_1	CI_upper_wave_1	Wave_2_average	CI_lower_wave_2	CI_upper_wave_2
Age	1.56072	0.652298	2.47099	2.69246	1.13604	4.24889
Sex	-0.00407225	-0.479089	0.471718	0.30578	-0.34932	0.960879
Pre-existing Medical Conditions	1.41884	0.913954	1.92373	3.08783	1.98181	4.18883
Occupation Type	5.40449	3.16936	7.63962	7.16155	2.87763	11.4405
Income	-0.433022	-2.26462	1.39673	-3.04278	-6.64608	0.560513
Education	3.27807	1.6418	4.9125	4.59921	1.44132	7.7571
Residential District	9.37171	5.71405	13.0294	0.885811	-4.68929	6.45591
Middle East
Variable	Wave_1_average	CI_lower_wave_1	CI_upper_wave_1	Wave_2_average	CI_lower_wave_2	CI_upper_wave_2
Age	4.09959	3.4722	4.72852	4.97364	4.13557	5.80911
Sex	0.329074	-0.0461319	0.705818	0.506502	0.135241	0.877241
Pre-existing Medical Conditions	1.93754	1.45469	2.42193	2.29754	1.60828	2.98419
Occupation Type	2.89862	1.35782	4.43943	3.04685	1.06261	5.03108
Income	-0.396734	-1.98982	1.19482	-1.96074	-4.03896	0.11801
Education	2.13745	0.961082	3.31535	2.03384	0.558719	3.51158
Residential District	6.55535	3.88738	9.22177	0.381182	-2.44374	3.20872
Other Nordic Countries
Variable	Wave_1_average	CI_lower_wave_1	CI_upper_wave_1	Wave_2_average	CI_lower_wave_2	CI_upper_wave_2
Age	32.7128	28.1743	37.2514	30.9318	26.2432	35.614
Sex	-7.2338	-9.47895	-4.98328	-4.06964	-6.00131	-2.13797
Pre-existing Medical Conditions	11.0168	8.66448	13.3745	9.45207	7.00153	11.9089
Occupation Type	2.37376	0.72338	4.02413	2.47554	0.712656	4.23843
Income	-0.44528	-2.28802	1.39853	-1.86291	-4.03838	0.314444
Education	2.12727	0.830547	3.41864	1.36905	0.148783	2.59432
Residential District	3.17215	1.24314	5.10117	0.274435	-1.41906	1.96918
Other European Countries
Variable	Wave_1_average	CI_lower_wave_1	CI_upper_wave_1	Wave_2_average	CI_lower_wave_2	CI_upper_wave_2
Age	16.1863	11.7589	20.6136	11.2983	8.7138	13.8709
Sex	-4.22083	-7.29286	-1.13459	-1.60049	-3.20099	0.00464736
Pre-existing Medical Conditions	-4.36281	-7.26705	-1.47148	-1.6242	-3.23655	-0.00951997
Occupation Type	10.8038	4.82749	16.78	6.54424	2.1577	10.9308
Income	-1.78127	-8.91924	5.3438	-4.75406	-9.86378	0.363964
Education	9.11285	-1.00938	19.2196	0.812102	-3.74634	5.37054
Residential District	21.9948	12.5979	31.3787	2.00358	-3.20099	7.20815
Rest of the World
Variable	Wave_1_average	CI_lower_wave_1	CI_upper_wave_1	Wave_2_average	CI_lower_wave_2	CI_upper_wave_2
Age	1.88751	0.849237	2.92578	1.97661	0.703793	3.24444
Sex	-1.53201	-2.27968	-0.784345	-1.168	-1.93668	-0.397319
Pre-existing Medical Conditions	0.349852	-0.218093	0.914128	0.72875	-0.00923416	1.46748
Occupation Type	4.486	2.59567	6.37915	4.36751	1.72704	7.01297
Income	-0.473992	-2.42921	1.48405	-2.41087	-5.20108	0.375855
Education	1.85929	0.705346	3.01042	1.65716	0.156731	3.15958
Residential District	5.43963	2.90038	7.97605	1.73702	-1.21292	4.68197
