# Supplementary material for: The role of social determinants in COVID-19 hospitalization disparities by migration status in Stockholm, Sweden. A population-based cohort study
Source: Commun Med (Lond). 2026 Jan 15;6:93. doi: 10.1038/s43856-025-01357-w (PMC12886995; doi:10.1038/s43856-025-01357-w)
Supplement: Supplementary file 5 — Supplementary Data 2 [file 43856_2025_1357_MOESM5_ESM.xlsx]

## Sheet: Figure S1
Hospitalization before the pandemic							Hospitalization during the pandemic
country_group	diagnosis_group	year	visit_count	person_count	percentage (%)		country_group	diagnosis_group	visit_count	person_count	percentage (%)
Africa	A-B	2015	57	24423	0.23		Africa	A-B	24	24423	0.1
Africa	A-B	2016	56	24423	0.23		Middle_East	A-B	48	36192	0.13
Africa	A-B	2017	53	24423	0.22		Other_Europe	A-B	25	34572	0.07
Africa	A-B	2018	49	24423	0.2		Other_Nordic	A-B	13	10198	0.13
Africa	A-B	2019	42	24423	0.17		Sweden	A-B	433	437953	0.1
Middle_East	A-B	2015	68	36192	0.19		The_Rest	A-B	30	34199	0.09
Middle_East	A-B	2016	47	36192	0.13		Africa	J	48	24423	0.2
Middle_East	A-B	2017	48	36192	0.13		Middle_East	J	67	36192	0.19
Middle_East	A-B	2018	52	36192	0.14		Other_Europe	J	33	34572	0.1
Middle_East	A-B	2019	52	36192	0.14		Other_Nordic	J	16	10198	0.16
Other_Europe	A-B	2015	32	34572	0.09		Sweden	J	538	437953	0.12
Other_Europe	A-B	2016	36	34572	0.1		The_Rest	J	38	34199	0.11
Other_Europe	A-B	2017	36	34572	0.1		Africa	COVID	232	24423	0.95
Other_Europe	A-B	2018	41	34572	0.12		Middle_East	COVID	445	36192	1.23
Other_Europe	A-B	2019	33	34572	0.1		Other_Europe	COVID	134	34572	0.39
Other_Nordic	A-B	2015	19	10198	0.19		Other_Nordic	COVID	56	10198	0.55
Other_Nordic	A-B	2016	18	10198	0.18		Sweden	COVID	977	437953	0.22
Other_Nordic	A-B	2017	21	10198	0.21		The_Rest	COVID	262	34199	0.77
Other_Nordic	A-B	2018	16	10198	0.16
Other_Nordic	A-B	2019	22	10198	0.22
Sweden	A-B	2015	704	437953	0.16
Sweden	A-B	2016	703	437953	0.16
Sweden	A-B	2017	665	437953	0.15
Sweden	A-B	2018	647	437953	0.15
Sweden	A-B	2019	639	437953	0.15
The_Rest	A-B	2015	47	34199	0.14
The_Rest	A-B	2016	60	34199	0.18
The_Rest	A-B	2017	53	34199	0.15
The_Rest	A-B	2018	48	34199	0.14
The_Rest	A-B	2019	42	34199	0.12
Africa	J	2015	56	24423	0.23
Africa	J	2016	75	24423	0.31
Africa	J	2017	48	24423	0.2
Africa	J	2018	63	24423	0.26
Africa	J	2019	65	24423	0.27
Middle_East	J	2015	94	36192	0.26
Middle_East	J	2016	103	36192	0.28
Middle_East	J	2017	103	36192	0.28
Middle_East	J	2018	118	36192	0.33
Middle_East	J	2019	115	36192	0.32
Other_Europe	J	2015	42	34572	0.12
Other_Europe	J	2016	46	34572	0.13
Other_Europe	J	2017	45	34572	0.13
Other_Europe	J	2018	59	34572	0.17
Other_Europe	J	2019	59	34572	0.17
Other_Nordic	J	2015	21	10198	0.21
Other_Nordic	J	2016	24	10198	0.24
Other_Nordic	J	2017	32	10198	0.31
Other_Nordic	J	2018	28	10198	0.27
Other_Nordic	J	2019	35	10198	0.34
Sweden	J	2015	793	437953	0.18
Sweden	J	2016	820	437953	0.19
Sweden	J	2017	785	437953	0.18
Sweden	J	2018	842	437953	0.19
Sweden	J	2019	873	437953	0.2
The_Rest	J	2015	60	34199	0.18
The_Rest	J	2016	76	34199	0.22
The_Rest	J	2017	64	34199	0.19
The_Rest	J	2018	66	34199	0.19
The_Rest	J	2019	59	34199	0.17

## Sheet: Figure S2
Remarks: categories of some variables have no outcome occurred. These categories were dropped because they predict the outcome perfectly and appeared as empty cells here.
Wave 1																	Wave 2
Variable	OR Sweden	P Sweden	OR Africa	P Africa	OR Middle East	P Middle East	OR Other Nordic Countries	P Other Nordic Countries	OR Other European Countries	P Other European Countries	OR Rest of the World	P Rest of the World	OR All Population	P All Population			Variable	OR Sweden	P Sweden	OR Africa	P Africa	OR Middle East	P Middle East	OR Other Nordic Countries	P Other Nordic Countries	OR Other European Countries	P Other European Countries	OR Rest of the World	P Rest of the World	OR All Population	P All Population
Age	1.12715	0	1.20696	0.012	1.20362	0.001	1.19371	0.388	1.2511	0.045	1.12228	0.072	1.1843	0			Age	1.12435	0.001	1.21205	0.122	1.16348	0.04	4.76417	0.109	1.15998	0.242	1.31708	0.013	1.18221	0
Age2	0.999215	0.008	0.998737	0.102	0.998678	0.026	0.998641	0.5	0.998301	0.136	0.999363	0.342	0.998765	0			Age2	0.999367	0.089	0.998785	0.335	0.999074	0.217	0.987051	0.123	0.999247	0.555	0.997963	0.066	0.998911	0
Sex_man	1.80381	0	1.47376	0.019	1.60811	0	0.870999	0.716	2.48498	0	2.14852	0	1.83034	0			Sex_man	1.50298	0	1.082	0.748	1.51439	0.011	1.13753	0.76	1.8861	0.02	1.61488	0.022	1.54609	0
Medical condition	2.88844	0	2.29324	0	1.7034	0	4.15554	0	1.64746	0.102	2.2608	0	2.40165	0			Medical condition	2.47034	0	2.06532	0.006	2.07258	0	3.30296	0.004	2.41537	0.003	1.87503	0.009	2.30955	0
Occupation_essential	1.52045	0	1.27054	0.252	1.06797	0.686	1.28045	0.611	2.6009	0.002	1.86611	0.001	1.84625	0			Occupation_essential	1.65986	0	1.37118	0.33	1.1646	0.477	0.70088	0.515	1.77991	0.076	0.817105	0.405	1.63352	0
Occupation_missing	1.05448	0.666	0.857578	0.551	1.1422	0.443	2.52122	0.069	1.77408	0.087	1.17884	0.495	1.32698	0			Occupation_missing	1.36487	0.032	1.34411	0.453	1.3907	0.142	0.909738	0.878	1.28188	0.496	0.611483	0.106	1.43402	0
Income_low	1.14745	0.268	0.817632	0.429	0.619383	0.014	0.516432	0.276	0.952441	0.896	1.14421	0.644	1.14922	0.105			Income_low	0.81307	0.183	0.725546	0.422	0.731448	0.225	0.808946	0.752	0.633861	0.24	0.907871	0.763	0.981223	0.859
Income_medium	0.935907	0.531	0.707369	0.144	0.665968	0.025	1.24617	0.625	1.22032	0.557	1.7103	0.044	1.09929	0.211			Income_medium	0.932608	0.57	0.936699	0.852	0.789545	0.325	1.36659	0.545	0.816886	0.557	1.01407	0.961	1.05815	0.535
Education_primary	1.41188	0.022	1.14869	0.54	1.17755	0.305	1.3755	0.575	1.53449	0.247	1.7502	0.009	1.54759	0			Education_primary	1.38278	0.074	0.848057	0.608	1.13993	0.523	1.35701	0.674	2.07204	0.057	2.05919	0.009	1.52411	0
Education_uppersecondary	1.32262	0.002	1.16917	0.434	1.0386	0.799	1.00046	0.999	1.19572	0.527	1.27329	0.196	1.21068	0.003			Education_uppersecondary	1.19628	0.106	0.691963	0.194	1.04257	0.824	2.00883	0.134	1.26526	0.453	1.54583	0.068	1.1413	0.099
Education_missing	7.05987	0	0.339057	0.288	0.495371	0.33			0.897774	0.829	1.89285	0.144	1.55978	0.031			Education_missing	5.95604	0			0.443269	0.423			0.922294	0.898			1.08893	0.793
Brännkyrka	0.979015	0.928	4.39942	0.164	1.70149	0.378	1.15269	0.863	0.202131	0.153	2.9289	0.097	1.22334	0.275			Brännkyrka	0.812875	0.466	1.09367	0.918	2.53714	0.069	3.52008	0.279	0.488308	0.329	0.873994	0.841	1.11456	0.593
Enskede	0.919966	0.736	6.48429	0.079	1.51856	0.556	0.481758	0.529	0.352456	0.352	2.92651	0.114	1.14676	0.488			Enskede	0.699663	0.249	1.58823	0.595	1.51131	0.516	4.25575	0.213			1.55246	0.497	0.891666	0.613
Essinge	0.858775	0.73					1.99747	0.554	1.27967	0.826	2.71214	0.39	0.987796	0.973			Essinge	0.375402	0.182											0.248503	0.054
Farsta	0.73555	0.216	2.78715	0.332	1.16725	0.806	0.347424	0.362	0.46064	0.312	1.89519	0.32	0.928339	0.694			Farsta	1.09526	0.727	0.774703	0.761	1.93103	0.206	4.18495	0.204	0.733068	0.611	0.649547	0.506	1.19329	0.362
Hägersten	1.0688	0.754	1.65044	0.683	2.96556	0.058	0.270113	0.259	0.995086	0.994	1.78546	0.403	1.17023	0.374			Hägersten	0.860401	0.558	1.23433	0.818	0.9301	0.909	1.70279	0.665	0.512284	0.321	0.679557	0.586	0.821951	0.337
Hässelby	0.896331	0.691	4.04599	0.18	2.03871	0.202	0.85962	0.87	1.18602	0.793	3.47887	0.053	1.56429	0.015			Hässelby	0.869483	0.665	1.19061	0.829	0.644329	0.455	1.21081	0.893	0.166026	0.102	1.01257	0.985	0.932749	0.758
Högalid	0.919768	0.755			0.766719	0.813					2.68676	0.198	0.854675	0.505			Högalid	0.629982	0.184			1.90983	0.379			0.654997	0.616	0.970801	0.973	0.656995	0.127
Kista	1.62987	0.124	2.36133	0.408	2.40769	0.096	1.71518	0.516	1.41755	0.581	2.26318	0.204	2.1646	0			Kista	0.842472	0.726	0.515753	0.42	1.1484	0.78	3.34561	0.328	0.6432	0.515	1.12006	0.854	1.43295	0.087
Kungsholmen	0.449525	0.053			4.10591	0.067	2.12427	0.417	0.853511	0.888			0.667608	0.194			Kungsholmen	0.90636	0.784			1.19138	0.874					0.903232	0.928	0.734178	0.329
Skarpnäck	0.781902	0.33	3.31596	0.268	3.70115	0.026	0.685815	0.681	0.57945	0.477	1.76825	0.411	1.06002	0.763			Skarpnäck	0.859692	0.595	1.62616	0.554	2.02472	0.219	1.0642	0.965	0.613385	0.469	1.32483	0.655	1.05551	0.795
Skärholmen	1.68881	0.063	4.19311	0.163	3.12871	0.03	0.757711	0.812	0.730312	0.63	2.86417	0.09	2.43754	0			Skärholmen	0.715854	0.461	0.546948	0.473	1.37082	0.521			0.874934	0.814	1.14851	0.814	1.50131	0.045
Spånga	1.44682	0.149	5.23912	0.102	4.19406	0.006	0.953244	0.959	1.1195	0.854	2.35719	0.178	2.77998	0			Spånga	1.55384	0.131	0.467859	0.331	0.995391	0.993	1.34348	0.836	0.382314	0.16	0.742679	0.648	1.18263	0.394
Stockholms Adolf Fredrik	1.62631	0.16			7.0236	0.007			1.22372	0.858	2.6903	0.394	1.9455	0.018			Stockholms Adolf Fredrik	0.774094	0.633			2.96716	0.199							0.769505	0.548
Stockholms Engelbrekt	0.770378	0.409			1.67266	0.554	0.838124	0.879	0.856068	0.858	0.936424	0.955	0.834319	0.494			Stockholms Engelbrekt	0.430656	0.062			0.705028	0.751			0.326051	0.308	1.3787	0.713	0.470348	0.032
Stockholms Gustav Vasa	0.866055	0.688	10.504	0.1									0.74781	0.383			Stockholms Gustav Vasa	0.789962	0.579	4.73154	0.211									0.606453	0.194
Stockholms Hedvig Eleonora	0.847684	0.69	15.23	0.057	4.0628	0.109							0.965475	0.919			Stockholms Hedvig Eleonora	1.40181	0.382					7.73136	0.156			2.1351	0.501	1.16331	0.655
Stockholms Katarina	1.1062	0.674	3.53598	0.305			0.930611	0.938	0.37014	0.375	3.77975	0.062	1.10763	0.618			Stockholms Katarina	0.857314	0.603	0.931126	0.954	1.5337	0.56			0.279876	0.247	0.420428	0.44	0.722474	0.19
Stockholms Maria Magdalena	0.934647	0.823	4.19997	0.313			0.792479	0.841	0.682659	0.734			0.852509	0.554			Stockholms Maria Magdalena	1.12763	0.71					2.19724	0.58	0.479873	0.505	2.80288	0.148	1.04519	0.868
Stockholms Oscar	0.807642	0.432			0.806705	0.848			0.858111	0.861	1.86116	0.498	0.798986	0.347			Stockholms Oscar	0.710781	0.291			0.676721	0.722			0.615485	0.565	1.8166	0.438	0.685726	0.156
Stockholms Sankt Göran	0.516967	0.028	7.80843	0.077	1.05215	0.947	0.869951	0.88	1.33193	0.687	2.19271	0.306	0.781967	0.276			Stockholms Sankt Göran	0.554474	0.081	1.25867	0.852	0.602618	0.547	1.41105	0.808	0.95381	0.944	1.45492	0.598	0.694196	0.146
Stockholms Sankt Johannes	1.37649	0.339			1.46133	0.736			0.953285	0.966			1.21793	0.515			Stockholms Sankt Johannes	1.66138	0.157	3.41002	0.323	1.2198	0.857					1.40437	0.763	1.373	0.303
Stockholms Sankt Matteus	0.746502	0.322			0.819212	0.859	0.766593	0.82	0.460588	0.49	0.900488	0.928	0.730585	0.227			Stockholms Sankt Matteus	1.09319	0.767									0.604503	0.654	0.781382	0.362
Stockholms Sofia	0.603773	0.076			0.653994	0.705	0.4622	0.506	0.7456	0.736	1.24732	0.809	0.618758	0.05			Stockholms Sofia	0.701835	0.254	1.38446	0.792					1.71913	0.376	0.417174	0.435	0.69326	0.144
Stockholms domkyrkodistrikt	0.915138	0.867			2.65814	0.385							0.836017	0.703			Stockholms domkyrkodistrikt	0.294622	0.23			2.19071	0.478					3.10877	0.315	0.558239	0.329
Vantör	0.894368	0.659	3.53854	0.223	3.203	0.034	0.830873	0.841	0.819108	0.752	2.30281	0.181	1.48183	0.025			Vantör	0.875316	0.653	1.27684	0.754	0.927636	0.896	1.28331	0.861	0.391858	0.166	1.21729	0.733	1.08911	0.674
Vällingby	0.994676	0.985	2.16981	0.48	2.09048	0.184	0.492338	0.542	0.892115	0.872	3.062	0.084	1.46379	0.046			Vällingby	1.09145	0.778	1.08753	0.92	0.991764	0.988	4.41668	0.201	0.178843	0.117	0.570721	0.464	1.12867	0.581
Västerled	1.32766	0.254	9.34846	0.07							4.27798	0.077	1.24741	0.316			Västerled	0.678111	0.264			0.919015	0.939	2.25957	0.567			0.921818	0.942	0.588768	0.077
